# Supplementary material for: Holistic Assessment of Factors Associated with Exhaustion, the Main Symptom of Burnout: A Meta-Analysis of Longitudinal Studies
Source: Int J Environ Res Public Health. 2022 Oct 11;19(20):13037. doi: 10.3390/ijerph192013037 (PMC9602979; doi:10.3390/ijerph192013037)
Supplement: Supplementary file 1 [file ijerph-19-13037-s001.zip]

Archive with 1 entries (1 files):
- ijerph-1815075-supplementary.pdf
